# Supplementary material for: Impact of the Area of Residence of Ovarian Cancer Patients on Overall Survival
Source: Cancers (Basel). 2022 Dec 4;14(23):5987. doi: 10.3390/cancers14235987 (PMC9736843; doi:10.3390/cancers14235987)
Supplement: Supplementary file 1 [file cancers-14-05987-s001.zip]

Archive with 1 entries (1 files):
- cancers-2044826-supplementary.pdf
